# Supplementary material for: Differential expression and regulation of ADAD1, DMRTC2, PRSS54, SYCE1, SYCP1, TEX101, TEX48, and TMPRSS12 gene profiles in colon cancer tissues and their in vitro response to epigenetic drugs
Source: PLoS One. 2024 Aug 29;19(8):e0307724. doi: 10.1371/journal.pone.0307724 (PMC11361649; doi:10.1371/journal.pone.0307724)
Supplement: S1 Data — (XLS) [file pone.0307724.s003.xls]

## Sheet: Results
Sample Name	Target Name	Reporter	CT	Ct Mean	Ct SD
HCT116 5aza DMSO	PRSS54	SYBR	29.8681	29.6991	0.239046
HCT116 5aza DMSO	PRSS54	SYBR	29.53	29.6991	0.239046
HCT116 5aza DMSO	TMPRSS12	SYBR	30.7986	30.9282	0.183346
HCT116 5aza DMSO	TMPRSS12	SYBR	31.0579	30.9282	0.183346
HCT116 5aza DMSO	ADAD1	SYBR	30.8314	30.9385	0.151568
HCT116 5aza DMSO	ADAD1	SYBR	31.0457	30.9385	0.151568
HCT116 5aza DMSO	DMRTC2	SYBR	29.9562	29.1395	1.15494
HCT116 5aza DMSO	DMRTC2	SYBR	28.3229	29.1395	1.15494
HCT116 10uM 5aza	PRSS54	SYBR	29.502	29.0039	0.704413
HCT116 10uM 5aza	PRSS54	SYBR	28.5058	29.0039	0.704413
HCT116 10uM 5aza	TMPRSS12	SYBR	30.8208	31.0782	0.364119
HCT116 10uM 5aza	TMPRSS12	SYBR	31.3357	31.0782	0.364119
HCT116 10uM 5aza	ADAD1	SYBR	32.0638	31.8462	0.307779
HCT116 10uM 5aza	ADAD1	SYBR	31.6286	31.8462	0.307779
HCT116 10uM 5aza	DMRTC2	SYBR	29.8505	29.585	0.375401
HCT116 10uM 5aza	DMRTC2	SYBR	29.3196	29.585	0.375401
Caco2 5aza DMSO	PRSS54	SYBR	29.9701	29.9056	0.0912112
Caco2 5aza DMSO	PRSS54	SYBR	29.8411	29.9056	0.0912112
Caco2 5aza DMSO	TMPRSS12	SYBR	32.0337	31.9487	0.120199
Caco2 5aza DMSO	TMPRSS12	SYBR	31.8637	31.9487	0.120199
Caco2 5aza DMSO	ADAD1	SYBR	34.8512	33.9059	1.33687
Caco2 5aza DMSO	ADAD1	SYBR	32.9606	33.9059	1.33687
Caco2 5aza DMSO	DMRTC2	SYBR	30.1661	30.608	0.62492
Caco2 5aza DMSO	DMRTC2	SYBR	31.0498	30.608	0.62492
Caco2 10 uM 5aza	PRSS54	SYBR	29.3619	29.3318	0.0425663
Caco2 10 uM 5aza	PRSS54	SYBR	29.3017	29.3318	0.0425663
Caco2 10 uM 5aza	TMPRSS12	SYBR	30.6535	30.7965	0.202188
Caco2 10 uM 5aza	TMPRSS12	SYBR	30.9394	30.7965	0.202188
Caco2 10 uM 5aza	ADAD1	SYBR	27.4167	27.5241	0.15188
Caco2 10 uM 5aza	ADAD1	SYBR	27.6315	27.5241	0.15188
Caco2 10 uM 5aza	DMRTC2	SYBR	28.8845	28.9073	0.0322649
Caco2 10 uM 5aza	DMRTC2	SYBR	28.9301	28.9073	0.0322649
HCT116 TSA DMSO	PRSS54	SYBR	29.3289	28.8434	0.686574
HCT116 TSA DMSO	PRSS54	SYBR	28.3579	28.8434	0.686574
HCT116 TSA DMSO	TMPRSS12	SYBR	30.4408	30.1725	0.379461
HCT116 TSA DMSO	TMPRSS12	SYBR	29.9041	30.1725	0.379461
HCT116 TSA DMSO	ADAD1	SYBR	34.765	33.7815	1.39085
HCT116 TSA DMSO	ADAD1	SYBR	32.798	33.7815	1.39085
HCT116 TSA DMSO	DMRTC2	SYBR	28.5205	29.5773	1.49463
HCT116 TSA DMSO	DMRTC2	SYBR	30.6342	29.5773	1.49463
HCT116 100uM TSA	PRSS54	SYBR	28.602	28.6234	0.0301839
HCT116 100uM TSA	PRSS54	SYBR	28.6447	28.6234	0.0301839
HCT116 100uM TSA	TMPRSS12	SYBR	27.0947	26.9371	0.222941
HCT116 100uM TSA	TMPRSS12	SYBR	26.7794	26.9371	0.222941
HCT116 100uM TSA	ADAD1	SYBR	30.7906	31.237	0.631233
HCT116 100uM TSA	ADAD1	SYBR	31.6833	31.237	0.631233
HCT116 100uM TSA	DMRTC2	SYBR	27.8849	27.7708	0.16129
HCT116 100uM TSA	DMRTC2	SYBR	27.6568	27.7708	0.16129
Caco2 TSA DMSO	TMPRSS12	SYBR	31.6957	30.8227	1.23472
Caco2 TSA DMSO	TMPRSS12	SYBR	29.9496	30.8227	1.23472
Caco2 TSA DMSO	DMRTC2	SYBR	29.5002	30.0289	0.747761
Caco2 TSA DMSO	DMRTC2	SYBR	30.5577	30.0289	0.747761
Caco2 100uM TSA	TMPRSS12	SYBR	27.8043	28.1072	0.428464
Caco2 100uM TSA	TMPRSS12	SYBR	28.4102	28.1072	0.428464
Caco2 100uM TSA	DMRTC2	SYBR	27.5684	28.1033	0.756454
Caco2 100uM TSA	DMRTC2	SYBR	28.6382	28.1033	0.756454
Caco-2/DMSO TSA	GAPDH	SYBR	16.3331	16.5071	0.15113
Caco-2/DMSO TSA	GAPDH	SYBR	16.5818	16.5071	0.15113
Caco-2/DMSO TSA	GAPDH	SYBR	16.6063	16.5071	0.15113
Caco-2/100 nM TSA	GAPDH	SYBR	17.3112	17.4509	0.123544
Caco-2/100 nM TSA	GAPDH	SYBR	17.5458	17.4509	0.123544
Caco-2/100 nM TSA	GAPDH	SYBR	17.4958	17.4509	0.123544
Caco-2/DMSO TSA	ADAD1	SYBR	35.8813	35.942	0.999549
Caco-2/DMSO TSA	ADAD1	SYBR	34.9742	35.942	0.999549
Caco-2/DMSO TSA	ADAD1	SYBR	36.9705	35.942	0.999549
Caco-2/100 nM TSA	ADAD1	SYBR	33.2377	31.5181	1.51995
Caco-2/100 nM TSA	ADAD1	SYBR	30.3541	31.5181	1.51995
Caco-2/100 nM TSA	ADAD1	SYBR	30.9627	31.5181	1.51995
Caco-2/DMSO TSA	PRSS54	SYBR	33.5634	33.9307	0.422524
Caco-2/DMSO TSA	PRSS54	SYBR	34.3925	33.9307	0.422524
Caco-2/DMSO TSA	PRSS54	SYBR	33.8363	33.9307	0.422524
Caco-2/100 nM TSA	PRSS54	SYBR	31.8198	31.7071	0.197456
Caco-2/100 nM TSA	PRSS54	SYBR	31.8224	31.7071	0.197456
Caco-2/100 nM TSA	PRSS54	SYBR	31.4791	31.7071	0.197456
