# Supplementary material for: Differential expression and regulation of ADAD1, DMRTC2, PRSS54, SYCE1, SYCP1, TEX101, TEX48, and TMPRSS12 gene profiles in colon cancer tissues and their in vitro response to epigenetic drugs
Source: PLoS One. 2024 Aug 29;19(8):e0307724. doi: 10.1371/journal.pone.0307724 (PMC11361649; doi:10.1371/journal.pone.0307724)
Supplement: S2 Data — (XLS) [file pone.0307724.s004.xls]

## Sheet: Results
Sample Name	Target Name	Reporter	CT	Ct Mean	Ct SD
HCT116/DMSO	GAPDH	SYBR	14.8539	14.8256	0.0790841
HCT116/DMSO	GAPDH	SYBR	14.7363	14.8256	0.0790841
HCT116/DMSO	GAPDH	SYBR	14.8867	14.8256	0.0790841
HCT116/DMSO	SYCP1	SYBR	33.7009	34.5932	1.14686
HCT116/DMSO	SYCP1	SYBR	35.8868	34.5932	1.14686
HCT116/DMSO	SYCP1	SYBR	34.192	34.5932	1.14686
Caco-2/DMSO	TEX101	SYBR	25.7541	25.9209	0.144491
Caco-2/DMSO	TEX101	SYBR	26.0028	25.9209	0.144491
Caco-2/DMSO	TEX101	SYBR	26.0059	25.9209	0.144491
HCT116/10 uM 5 aza-CdR	GAPDH	SYBR	15.8443	15.8593	0.01451
HCT116/10 uM 5 aza-CdR	GAPDH	SYBR	15.8604	15.8593	0.01451
HCT116/10 uM 5 aza-CdR	GAPDH	SYBR	15.8732	15.8593	0.01451
HCT116/10 uM 5 aza-CdR	SYCP1	SYBR	33.9885	34.9473	2.97914
HCT116/10 uM 5 aza-CdR	SYCP1	SYBR	32.5656	34.9473	2.97914
HCT116/10 uM 5 aza-CdR	SYCP1	SYBR	38.2878	34.9473	2.97914
Caco-2/ 10 uM 5 aza-CdR	TEX101	SYBR	25.9007	26.0562	0.135414
Caco-2/ 10 uM 5 aza-CdR	TEX101	SYBR	26.1484	26.0562	0.135414
Caco-2/ 10 uM 5 aza-CdR	TEX101	SYBR	26.1195	26.0562	0.135414
Caco-2/DMSO	GAPDH	SYBR	15.2398	15.2873	0.0488542
Caco-2/DMSO	GAPDH	SYBR	15.3374	15.2873	0.0488542
Caco-2/DMSO	GAPDH	SYBR	15.2846	15.2873	0.0488542
HCT116/DMSO	TMPRSS12	SYBR	31.9637	32.1067	0.60725
HCT116/DMSO	TMPRSS12	SYBR	31.5837	32.1067	0.60725
HCT116/DMSO	TMPRSS12	SYBR	32.7727	32.1067	0.60725
Caco-2/ 10 uM 5 aza-CdR	GAPDH	SYBR	15.9557	16.0195	0.0557883
Caco-2/ 10 uM 5 aza-CdR	GAPDH	SYBR	16.0434	16.0195	0.0557883
Caco-2/ 10 uM 5 aza-CdR	GAPDH	SYBR	16.0593	16.0195	0.0557883
HCT116/10 uM 5 aza-CdR	TMPRSS12	SYBR	32.5073	32.6842	0.173501
HCT116/10 uM 5 aza-CdR	TMPRSS12	SYBR	32.854	32.6842	0.173501
HCT116/10 uM 5 aza-CdR	TMPRSS12	SYBR	32.6914	32.6842	0.173501
HCT116/DMSO	ADAD1	SYBR	33.5805	32.8463	0.68379
HCT116/DMSO	ADAD1	SYBR	32.7307	32.8463	0.68379
HCT116/DMSO	ADAD1	SYBR	32.2276	32.8463	0.68379
HCT116/10 uM 5 aza-CdR	ADAD1	SYBR	31.5797	31.9522	0.42742
HCT116/10 uM 5 aza-CdR	ADAD1	SYBR	31.858	31.9522	0.42742
HCT116/10 uM 5 aza-CdR	ADAD1	SYBR	32.4188	31.9522	0.42742
HCT116/DMSO	DMRTC2	SYBR	31.8199	31.7832	0.0317481
HCT116/DMSO	DMRTC2	SYBR	31.7654	31.7832	0.0317481
HCT116/DMSO	DMRTC2	SYBR	31.7643	31.7832	0.0317481
HCT116/10 uM 5 aza-CdR	DMRTC2	SYBR	30.8904	31.7452	0.743882
HCT116/10 uM 5 aza-CdR	DMRTC2	SYBR	32.0993	31.7452	0.743882
HCT116/10 uM 5 aza-CdR	DMRTC2	SYBR	32.2459	31.7452	0.743882
DMSO 5 aza HCT116	SYCP1	SYBR	29.0741	29.0064	0.0957037
DMSO 5 aza HCT116	SYCP1	SYBR	28.9388	29.0064	0.0957037
10uM 5 aza HCT116	SYCP1	SYBR	31.7863	31.8112	0.0352752
10uM 5 aza HCT116	SYCP1	SYBR	31.8361	31.8112	0.0352752
10uM 5aza Caco2	TEX48	SYBR	29.1937	29.4112	0.307576
10uM 5aza Caco2	TEX48	SYBR	29.6287	29.4112	0.307576
10uM 5aza Caco2	GAPDH	SYBR	16.258	16.2659	0.0111497
10uM 5aza Caco2	GAPDH	SYBR	16.2738	16.2659	0.0111497
10uM 5aza Caco2	TEX101	SYBR	25.4812	25.2659	0.304449
10uM 5aza Caco2	TEX101	SYBR	25.0506	25.2659	0.304449
DMSO TSA HCT116	SYCP1	SYBR	30.106	29.7052	0.566779
DMSO TSA HCT116	SYCP1	SYBR	29.3044	29.7052	0.566779
DMSO TSA Caco2	SYCP1	SYBR	28.5096	28.5408	0.0440809
DMSO TSA Caco2	SYCP1	SYBR	28.572	28.5408	0.0440809
100 nM TSA HCT116	SYCE1	SYBR	35.0453	34.6179	0.604382
100 nM TSA HCT116	SYCE1	SYBR	34.1905	34.6179	0.604382
100 nM TSA HCT116	SYCP1	SYBR	26.3362	26.132	0.288725
100 nM TSA HCT116	SYCP1	SYBR	25.9279	26.132	0.288725
100 nM TSA Caco2	SYCP1	SYBR	26.9078	26.8567	0.0723011
100 nM TSA Caco2	SYCP1	SYBR	26.8056	26.8567	0.0723011
